# Supplementary material for: Reconditioning Degraded Mine Site Soils With Exogenous Soil Microbes: Plant Fitness and Soil Microbiome Outcomes
Source: Front Microbiol. 2019 Jul 10;10:1617. doi: 10.3389/fmicb.2019.01617 (PMC6636552; doi:10.3389/fmicb.2019.01617)
Supplement: Supplementary file 1 [file Data_Sheet_1.xlsx]

## Sheet: Sheet1
	Supplementary data
	Reconditioning Degraded Minesite Soils with Exogenous Soil Microbes: Plant Fitness and Soil Microbiome Outcomes
	Benjamin Moreira-Grez, Miriam Muñoz-Rojas, Khalil Kariman, Paul Storer, A. G. O’Donnell, Deepak Kumaresan and Andrew S. Whiteley.
	ANOSIM Soil chemistry
	One-Way - A
	Factors
	Place		Name	Type	Levels
	A		map	Unordered	6
	map levels
	Inoculum
	Basal
	Control
	Nitrogen
	Microbes
	Microbes+Nitrogen
	Tests for differences between unordered map groups
	Global Test
	Sample statistic (R): 0.872
	Significance level of sample statistic: 0.01%
	Number of permutations: 9999 (Random sample from 190590400)
	Number of permuted statistics greater than or equal to R: 0
	Pairwise Tests
		R	Significance	Possible	Actual	Number >=
	Groups	Statistic	Level %	Permutations	Permutations	Observed
	Control, Basal	0.889	10	10	10	1
	Control, Both	1	10	10	10	1
	Control, Microbes	0.889	10	10	10	1
	Control, Nitrogen	0.481	10	10	10	1
	Control, Soil+Inoculum	1	10	10	10	1
	Basal, Both	1	10	10	10	1
	Basal, Microbes	1	10	10	10	1
	Basal, Nitrogen	1	10	10	10	1
	Basal, Soil+Inoculum	1	10	10	10	1
	Both, Microbes	0.778	10	10	10	1
	Both, Nitrogen	1	10	10	10	1
	Both, Soil+Inoculum	1	10	10	10	1
	Microbes, Nitrogen	1	10	10	10	1
	Microbes, Soil+Inoculum	1	10	10	10	1
	Nitrogen, Soil+Inoculum	1	10	10	10	1
	Cluster Analysis. Soil chemistry
	CLUSTER
	Hierarchical Cluster analysis
	Resemblance worksheet
	Name: Resem11
	Data type: Distance
	Selection: All
	Parameters
	Cluster mode: Group average
	Simprof test
	Data worksheet
	Name: Data6
	Data type: Environmental
	Sample selection: All
	Variable selection: All
	Simprof Parameters
	Type 1 (Analyse: Samples - Permute within: Variables)
	Number of permutations: 9999
	Significance level: 5%
	Resemblance:
	Resemblance measure: D1 Euclidean distance
	Samples
	1	Inoculum.1
	2	Inoculum.2
	3	Inoculum.3
	4	Basal.1
	5	Basal.2
	6	Basal.3
	7	Control.1
	8	Control.2
	9	Control.3
	10	Nitrogen.1
	11	Nitrogen.2
	12	Nitrogen.3
	13	Microbes.1
	14	Microbes.2
	15	Microbes.3
	16	Both.1
	17	Both.2
	18	Both.3
	Combining
	5+6 -> 19 at 1.2
	10+12 -> 20 at 1.24
	16+17 -> 21 at 1.76
	11+20 -> 22 at 1.76
	18+21 -> 23 at 2.1
	19+22 -> 24 at 2.19
	14+15 -> 25 at 2.22
	1+2 -> 26 at 2.23
	13+25 -> 27 at 2.7
	7+8 -> 28 at 2.75
	3+26 -> 29 at 2.98; Pi: 0.25 Sig(%): 13.1
	23+27 -> 30 at 3.29; Pi: 0.19 Sig(%): 10.8
	4+24 -> 31 at 3.53; Pi: 0.14 Sig(%): 42.4
	9+28 -> 32 at 4.28; Pi: 0.26 Sig(%): 21.7
	30+31 -> 33 at 4.37; Pi: 0.39 Sig(%): 0.01
	32+33 -> 34 at 5.93; Pi: 0.56 Sig(%): 0.01
	29+34 -> 35 at 7.04; Pi: 0.79 Sig(%): 0.01
	Cophenetic correlation: 0.89431
	Cluster Analysis. Relative abundance
	CLUSTER
	Hierarchical Cluster analysis
	Resemblance worksheet
	Name: Resem13
	Data type: Similarity
	Selection: All
	Parameters
	Cluster mode: Group average
	Simprof test
	Data worksheet
	Name: Data7
	Data type: Abundance
	Sample selection: All
	Variable selection: All
	Simprof Parameters
	Type 1 (Analyse: Samples - Permute within: Variables)
	Number of permutations: 9999
	Significance level: 5%
	Resemblance:
	Resemblance measure: S17 Bray-Curtis similarity
	Samples
	1	Inoculum.1
	2	Inoculum.2
	3	Inoculum.3
	4	Basal.1
	5	Basal.2
	6	Basal.3
	7	Control.1
	8	Control.2
	9	Control.3
	10	Microbes+Nitrogen.1
	11	Microbes+Nitrogen.2
	12	Microbes+Nitrogen.3
	13	Microbes.1
	14	Microbes.2
	15	Microbes.3
	16	Nitrogen.1
	17	Nitrogen.2
	18	Nitrogen.3
	Combining
	8+9 -> 19 at 86.46; Pi: 0 Sig(%): 100
	7+19 -> 20 at 84.95; Pi: 0.81 Sig(%): 1.9
	11+13 -> 21 at 83.14
	17+18 -> 22 at 82.46
	14+15 -> 23 at 82.32
	16+22 -> 24 at 81.74; Pi: 0.3 Sig(%): 59.5
	21+23 -> 25 at 81.45
	4+6 -> 26 at 80.58; Pi: 0 Sig(%): 100
	5+24 -> 27 at 79.51; Pi: 0.92 Sig(%): 0.6
	12+25 -> 28 at 79.27; Pi: 0.51 Sig(%): 6.5
	1+2 -> 29 at 78.59; Pi: 0 Sig(%): 100
	26+27 -> 30 at 77.91; Pi: 1.37 Sig(%): 0.01
	28+30 -> 31 at 74.33; Pi: 1.99 Sig(%): 0.01
	3+29 -> 32 at 72.33; Pi: 1.58 Sig(%): 3.5
	20+31 -> 33 at 68.8; Pi: 3.48 Sig(%): 0.01
	10+33 -> 34 at 63.82; Pi: 4.08 Sig(%): 0.01
	32+34 -> 35 at 55.19; Pi: 6.81 Sig(%): 0.01
	Cophenetic correlation: 0.93493
